# Supplementary material for: Development, manufacturing, and preliminary validation of a reusable half-face respirator during the COVID-19 pandemic
Source: PLoS One. 2021 Mar 17;16(3):e0247575. doi: 10.1371/journal.pone.0247575 (PMC7968700; doi:10.1371/journal.pone.0247575)
Supplement: S2 File — (XLSX) [file pone.0247575.s003.xlsx]

## Sheet: APIL SSM
Testing Information		Demographic Information									APIL SSM
Study ID		Age (Years)	Sex (M/F)	Height (cm)	Weight (kg)	BMI (kg/m^2)	Face Width (mm)	Face Length (mm)	NIOSH Panel	Naso-Menton Distance (mm)	Run #1 Normal Breathing	Run #2 Deep Breathing	Run #3 Head Side-to-Side	Run #4 Head Up-and-Down	Run #5 Talking out loud	Run #6 Bending over	Run #7 Normal Breathing	Overall Harmonic Fit Factor (Run 1-7)	Stationary Harmonic Fit Factor (Run 1,2,7)	Dynamic Harmonic Fit Factor (Run 3-6)	Pass/Fail (1,0)	Retest Y/N (1,0)	Mask Type	Mask Size	Filter Type
1		33	M	186	85	24.57	135	127	7	102	196	118	93	127	83	92	104	108	129.355	96.2824	0	0	Manitoba SSR	M	Intersurgical Hydro-Mini
2		40	M	169	53	18.56	132	118	3	92	362.97	273.41	579.62	272.93	218.76	292.98	343.75	308.44	321.831	299.096	1	0	SSR MB-ON	S	DAR™ Mechanical Filter
3		30	M	174	80	26.42	147	129	10	100	429.44	228.67	214.53	212.54	113.47	160.73	250.43	199.45	280.509	163.929	1	0	SSR MB-ON	S	DAR™ Mechanical Filter
4		42	M	180	98.9	30.52	135	132	9	110	17210.5	7457.45	53252	57043.8	1133.47	61842.9	1e+08	6211.54	15608.1	4279.33	1	0	SSM-D20	M	AirGuard
5		47	M	190.5	113.6	31.3	140	130	9	110	11144.2	7762.25	8716.52	7422.18	390.28	3130.88	8338.26	2017.53	8862.89	1277.5	1	0	SSM-D20	M	AirGuard
6		44	M	172	75	25.35	132	126	7	120	1e+08	10701.6	1e+08	21075	2467.11	12724	18986.8	10332	20530.8	7527.52	1	0	SSM-D20	M	AirGuard
7		62	F	171.5	71.4	24.28	121	125	6	100	99999999	25959	10240.2	16958.4	4234.82	2675.3	1e+08	8694.65	77836.7	5218.18	1	0	SSM-D20	M	AirGuard
8		34	F	157	59	23.94	149	115	N/A	108	1556	1536	1051	1621	1369	1321	994	1307	1304.49	1308.97	1	0	SSM-D20	M	AirGuard
